# Supplementary material for: Crosstalk between CST and RPA regulates RAD51 activity during replication stress
Source: Nat Commun. 2021 Nov 5;12:6412. doi: 10.1038/s41467-021-26624-x (PMC8571288; doi:10.1038/s41467-021-26624-x)
Supplement: Supplementary file 4 — Source Data [file 41467_2021_26624_MOESM4_ESM.xlsx]

## Sheet: Fig 1b
Figure 1. b CST lies in close proximity to RPA upon fork stalling.
	CTC1/RPA32 PLA foci per nucleus						STN1/RPA32 PLA foci per nucleus
	shLUC	shLUC_HU	shCTC1	shCTCT1_HU			shLUC	shLUC_HU	shSTN1	shSTN1_HU			CTC1/RPA32	p value		STN1/RPA32	p value
1	5	2	1	1			3	2	0	0			shLUC vs shLUC_HU	0.0002		shLUC vs shLUC_HU	<0.0001
2	7	29	4	3			0	6	0	0			shLUC vs shCTC1	<0.0001		shLUC vs shSTN1	0.7167
3	8	23	0	1			4	15	0	0			shLUC_HU vs shCTC1_HU	<0.0001		shLUC_HU vs shSTN1_HU	<0.0001
4	4	24	1	1			0	10	0	0
5	5	31	7	1			0	20	0	0
6	15	37	0	6			1	10	0	0
7	8	15	1	11			3	7	0	0
8	5	49	2	6			4	4	0	0
9	10	12	2	2			4	0	0	0
10	10	18	1	1			1	1	0	0
11	5	3	1	1			10	3	0	0
12	16	4	7	0			4	2	0	0
13	6	4	10	1			0	2	0	0
14	9	5	4	4			9	2	0	0
15	10	5	2	1			4	6	0	0
16	6	1	5	1			5	4	0	0
17	3	6	5	10			1	7	0	0
18	2	11	1	4			4	4	1	0
19	1	7	2	1			5	9	1	0
20	3	14	2	2			0	6	1	1
21	12	3	4	8			0	2	1	2
22	3	1	5	3			0	5	1	2
23	5	9	1	2			0	5	1	1
24	3	9	2	2			0	6	1	2
25	1	4	3	4			0	1	1	3
26	4	8	6	0			0	0	2	3
27	7	2	4	4			0	1	2	0
28	3	5	2	4			0	2	2	0
29	11	15	4	7			0	1	2	1
30	5	11	2	1			0	1	0	2
31	6	16	3	0			0	1	0	3
32	7	4	12	0			0	3	0	4
33	9	7	8	0			0	4	0	5
34	8	2	2	2			0	8	0	7
35	9	3	5	5			0	6	0	1
36	4	8	4	2			0	2	0	2
37	9	14	7	0			0	12	0	0
38	7	8	3	0			0	2	0	0
39	8	6	6	9			0	0	0	0
40	3	3	2	1			2	3	0	0
41	7	8	3	2			2	3	0	0
42	16	14	0	6			1	4	0	0
43	6	1	2	2			3	5	0	0
44	7	17	1	2			5	0	1	0
45	11	12	0	3			2	0	1	0
46	9	2	4	0			3	0	1	0
47	9	1	0	0			2	0	1	0
48	4	11	0	0			1	1	1	0
49	7	5	0	2			1	4	1	0
50	3	2	0	0			1	18	1	0
51	2	6	0	0			1	0	1	0
52	12	1	0	1			3	4	1	0
53	4	3	0	0			7	18	1	0
54	2	23	0	0			6	11	2	0
55	13	24	0	2			4	16	7	0
56	11	6	0	0			5	24	3	0
57	9	1	0	5			2	16	4	0
58	8	2	0	0			0	0	5	0
59	0	11	0	1			0	0	2	0
60	14	3	0	1			0	0	1	0
61	9	3	0	0			0	0	1	0
62	1	22	23	0			0	0	0	1
63	7	1	1	0			0	0	2	1
64	5	1	0	0			0	0	3	2
65	13	1	1	0			0	0	4	0
66	7	6	2	2			0	0	2	0
67	15	6	0	2			0	0	5	1
68	22	6	2	1			0	0	2	1
69	8	3	3	3			0	0	2	2
70	3	5	1	1			0	0	2	3
71	3	16	4	1			0	0	3	2
72	4	6	2	3			0	0	0	1
73	9	3	0	0			0	0	1	3
74	4	6	1	1			0	0	7	1
75	1	3	4	0			0	0	1	0
76	15	1	5	0			0	0	0	0
77	4	2	3	1			0	0	0	0
78	1	4	0	1			0	0	1	0
79	5	8	0	0			0	0	0	0
80	1	4	1	1			0	0	0	0
81	6	1	0	3			0	0	2	0
82	7	3	2	7			0	2	0	0
83	22	1	3	0			0	5	0	0
84	11	7	2	0			0	9	0	0
85	17	6	0	1			2	5	1	0
86	1	5	0	9			1	6	1	0
87	1	24	0	12			1	5	1	0
88	1	8	0	5			2	3	2	0
89	1	4	0	3			0	11	4	0
90	1	13	0	1			0	6	0	0
91	3	8	0	11			1	9	0	0
92	6	9	0	3			0	6	0	0
93	8	8	0	2			1	3	0	0
94	7	0	0	5			0	2	0	0
95	5	6	0	9			0	7	0	0
96	2	8	0	0			3	12	0	1
97	12	3	2	8			4	6	0	3
98	7	0	1	6			0	7	0	2
99	0	2	1	7			1	15	0	0
100	2	13	0	6			1	23	0	3
101	7	2	2	7			1	6	0	0
102	1	7	2	15			1	16	0	0
103	5	1	4	7			1	22	0	0
104	9	1	1	7			0	9	0	0
105	4	0	1	12			0	5	0	0
106	1	12	1	2			0	9	0	0
107	2	3	3	4			0	3	0	0
108	3	9	3	6			0	6	1	0
109	2	6	2	5			1	2	1	0
110	2	2	1	6			1	7	0	0
111	3	3	1	2			0	9	0	0
112	6	4	2	4			1	8	0	0
113	5	2	3	5			1	13	2	0
114	7	5	2	5			0	0	3	0
115	4	2	2	2			0	0	2	0
116	5	0	8	11			0	1	2	0
117	0	3	2	3			0	2	3	0
118	0	6	1	7			2	1	1	0
119	0	1	2	14			5	1	1	0
120	3	13	1	2			3	2	1	0
121	2	7	4	3			1	3	1	0
122	4	15	2	1			1	8	0	0
123	6	7	0	3			1	0	0	0
124	11	12	0	5			2	8	0	0
125	0	3	0	1			2	3	0	0
126	1	13	0	3			2	2	0	0
127	6	8	0	6			1	0	0	0
128	3	11	0	4			2	0	0	0
129	5	5	0	12			0	0	0	0
130	5	8	0	17			0	0	0	0
131	3	6	0	0			0	3	0	0
132	5	6	0	0			0	4	0	0
133	9	7	0	0			0	1	0	0
134	12	9	0	0			0	5	0	0
135	10	2	2	2			0	8	0	0
136	6	3	1	3			0	7	0	0
137	2	7	3	4			0	0	0	0
138	5	7	1	1			0	5	0	1
139	2	1	5	3			3	3	0	2
140	0	3	4	0			1	2	0	3
141	9	8	6	5			3	4	0	1
142	11	23	0	2			0	0	0	2
143	5	10	1	0			1	2	0	3
144	12	28	5	1			0	3	0	2
145	7	1	3	5			0	3	1	2
146	6	5	4	9			2	3	1	2
147	1	3	2	4			2	4	2	1
148	5	4	2	2			5	4	0	1
149	0	5	0	3			5	1	2	1
150	0	11	2	3			1	1	3	3
151	1	9	1	6			2	11	1	2
152	4	7	2	9			4	3	5	2
153	3	1	0	0			4	1	2	0
154	4	7	1	1			1	2	3	2
155	8	0	3	0			2	0	3	2
156	3	2	4	5			0	3	1	2
157	3	1	1	3			2	7	0	2
158	7	6	2	15			0	3	2	2
159	5	3	3	17			0	14	2	2
160	6	17	5	21			2	0	0	3
161	3	8	15	13			1	7	0	1
162	9	14	1	9			2	3	0	0
163	2	10	1	12			3	0	0	0
164	1	2	2	3			1	0	0	0
165	3	9	5	18			1	13	0	0
166	4	5	1	5			0	8	0	0
167	2	2	0	6			4	12	0	0
168	4	3	0	2			0	13	0	0
169	6	4	0	1			2	0	0	0
170	3	9	1	0			3	1	0	0
171	8	11	0	8			1	2	0	0
172	15	11	2	11			0	24	0	0
173	3	22	1	8			4	0	0	0
174	7	5	1	1			1	2	0	0
175	5	5	0	0			1	0	0	0
176	5	9	3	2			1	1	0	0
177	1	4	3	0			0	3	0	0
178	0	9	0	7			0	4	0	0
179	7	35	0	2			1	3	0	0
180	1	14	1	9			1	0	0	0
181	2	7	0	4			0	0	0	0
182	6	0	0	14			0	3	0	0
183	4	9	2	3			0	3	2	0
184	4	4	0	8			0	1	1	0
185	10	1	1	10			0	3	1	0
186	3	7	1	1			0	3	1	0
187	7	11	0	4			0	6	1	1
188	4	7	1	3			0	0	3	1
189	8	10	1	3			0	1	0	1
190	3	11	2	0			0	14	1	3
191	1	32	3	0			2	8	1	2
192	2	8	3	3			2	6		1
193	6	6	0	8			1	10		2
194	2	5	1	3			4	0		2
195	1	6	0	0			3	14		4
196	3	5	4	1			2	0		5
197	6	13	4	0			2	3		1
198	14	8	0	0			0	1		1
199	1	5	1	2			1	1		1
200	4	6	2	1			0	3		2
201	5	6	0	0			3	0		2
202	9	13	2	1			2	1		1
203	4	2	0	1			1	5		1
204	3	11	0	1			0	7		2
205	18	1	0	0			0	22		1
206	17		0	0			1	14		0
207			3	3			1			1
208			2	9			1			3
209			1	14			1			0
210			1	13			0			0
211			0	3			0			1
212			2	1			0			0
213			1	2			0			0
214				3			2			5
215				4			0			3
216				4			2			2
217				6			0			2
218				8			1			0
219				6			3			0
220				7			0			0
221				1			0			3
222				1			1			3
							0			0
							0			2
N =	206	205	213	222			3			0
							5			2
							0			2
							1			0
							0			0
							3			1
							1			1
							3			0
							1			0
							0			1
							0			4
							0			1
							0			2
							0			1
							0			2
							0			3
							0			1
							0			3
							0			4
							0			3
							0			1
							0			0
							0			0
							0			3
							0			1
							0			0
							0			3
							0			5
							0			9
							0			2
							0			4
							0			13
							0			4
							3			8
							1			6
							1			1
							0			0
							1			0
							1			2
							1			1
							1			3
							1			2
							2			0
							0			3
							1			3
							1			0
							2			1
							1			1
							1			0
										0
										0
										1
										1
										0
										2
										1
										0
										0
										0
										0
										0
										0
										0
										0
										0
										3
										3
										4
										3
										0
										3
										1
										0
						N=	273	206	191	297

## Sheet: Fig 2b
Figure 2. b Measurement of the DNA binding affinity (Kd) of CST and RPA in ionic strengths of 50 mM and 150 mM KCl.
50 mM KCl					150 mM KCl
	DNA binding fraction					DNA binding fraction
RPA (nM)	1st	2nd	3rd		RPA (nM)	1st	2nd	3rd
0	0	0	0		0	0	0	0
0.05	0.12304	0.13801	0.17586		0.05	0.072171	0.11852	0.10252
0.1	0.3428	0.33513	0.3825		0.1	0.40038	0.42954	0.55428
0.15	0.63286	0.62722	0.68458		0.15	0.73895	0.65827	0.6596
0.2	0.94891	0.91981	0.93778		0.2	0.8308	0.86185	0.910108
0.5	0.96345	0.96703	0.96632		0.5	0.95835	0.97455	0.97389
	DNA binding fraction					DNA binding fraction
CST (nM)	1st	2nd	3rd		CST (nM)	1st	2nd	3rd
0	0	0	0		0	0	0	0
0.05	0.046221	0.168514	0.135842		0.05	0.1836	0.180332	0.16453
0.1	0.2644	0.412375	0.29164		0.1	0.43069	0.47	0.3399
0.2	0.65398	0.757051	0.790231		0.2	0.748	0.53092	0.593
0.25	0.868017	0.88675	0.85405		0.25	0.8137	0.8195	0.79253
2	0.92931	0.94008	0.91664		2	0.83283	0.87624	0.85151

## Sheet: Fig 2c 
Figure 2. c The ssDNA pulldown assay of RPA and CST.
(ii)
(iii)	Fold change of bound fraction on ssDNA
	RPA32				STN1
	1st	2nd	3rd		1st	2nd	3rd				RPA	STN1
RPA alone	1	1	1		0	0	0				p value	p value
RPA→0.75 mM CST	1.14633	1.12024	1.18596		1	1	1			RPA alone vs RPA→0.75 mM CST	0.1065	<0.0001
RPA→1 mM CST	1.16221	1.17406	1.28335		1.30195	1.50657	1.15692			RPA alone vs RPA→1 mM CST	0.0268	<0.0001
RPA→1.5 mM CST	1.32705	1.12779	1.33306		2.49024	2.1695	2.13346			RPA alone vs RPA→1.5 mM CST	0.0072	<0.0001

## Sheet: Fig 2d
Figure 2. d Affintiy pulldown assay of RPA and CST.

## Sheet: Fig 2e
Figure 2. e CST physically associates with RPA in a DNA-dependent manner.

## Sheet: Fig 3b 
Figure 3. b The smFRET reveals that CST coexists with RPA by using a dT(13+47) DNA overhang substrate.
(i)			(ii)			(iii)			(iv)			(v)
DNA dT(13+47)			40 nM RPA			40 nM CST			40 nM RPA→40 nM CST			40 nM RPA→100 nM CST
FRET	Fraction		FRET	Fraction		FRET	Fraction		FRET	Fraction		FRET	Fraction
0.00416667	0.000901738		0.00416667	0.000895832		0.00416667	0.000563271		0.00416667	0.000416534		0.00416667	0.000298127
0.0125	0.000876957		0.0125	0.00109352		0.0125	0.000712582		0.0125	0.000451049		0.0125	0.000315983
0.0208333	0.000966443		0.0208333	0.00126831		0.0208333	0.000910174		0.0208333	0.000558517		0.0208333	0.00038741
0.0291667	0.00104491		0.0291667	0.00140045		0.0291667	0.00103356		0.0291667	0.000607936		0.0291667	0.000423899
0.0375	0.00111513		0.0375	0.00161375		0.0375	0.00117929		0.0375	0.000733446		0.0375	0.000561317
0.0458333	0.00122251		0.0458333	0.00161999		0.0458333	0.0012088		0.0458333	0.000753841		0.0458333	0.00077249
0.0541667	0.00141249		0.0541667	0.001826		0.0541667	0.00120433		0.0541667	0.000705206		0.0541667	0.00101549
0.0625	0.00148959		0.0625	0.00212253		0.0625	0.00105233		0.0625	0.000788356		0.0625	0.00143706
0.0708333	0.00159835		0.0708333	0.00246588		0.0708333	0.00096829		0.0708333	0.000864446		0.0708333	0.00188115
0.0791667	0.00157081		0.0791667	0.00293512		0.0791667	0.000923586		0.0791667	0.000935045		0.0791667	0.00238036
0.0875	0.00144966		0.0875	0.00318899		0.0875	0.000959349		0.0875	0.00100408		0.0875	0.00279805
0.0958333	0.00128033		0.0958333	0.00350217		0.0958333	0.00104339		0.0958333	0.00111076		0.0958333	0.00314586
0.104167	0.00105455		0.104167	0.00385905		0.104167	0.0012544		0.104167	0.00129039		0.104167	0.00361557
0.1125	0.000875581		0.1125	0.00410355		0.1125	0.00146808		0.1125	0.00138845		0.1125	0.00393621
0.120833	0.000784719		0.120833	0.00417431		0.120833	0.00170144		0.120833	0.00148807		0.120833	0.00428092
0.129167	0.00072139		0.129167	0.00433974		0.129167	0.00203225		0.129167	0.00166535		0.129167	0.0042126
0.1375	0.000685596		0.1375	0.0044854		0.1375	0.00205907		0.1375	0.00189676		0.1375	0.00420328
0.145833	0.000795732		0.145833	0.00480482		0.145833	0.00240061		0.145833	0.00208424		0.145833	0.00426772
0.154167	0.000732404		0.154167	0.00507534		0.154167	0.00251594		0.154167	0.00258157		0.154167	0.00430887
0.1625	0.000816383		0.1625	0.00531048		0.1625	0.00288252		0.1625	0.00308047		0.1625	0.00440591
0.170833	0.000739288		0.170833	0.00595556		0.170833	0.00310425		0.170833	0.00356525		0.170833	0.0045247
0.179167	0.000803992		0.179167	0.00692943		0.179167	0.00337337		0.179167	0.00418731		0.179167	0.00482205
0.1875	0.000808123		0.1875	0.00838815		0.1875	0.0037918		0.1875	0.00495291		0.1875	0.00542917
0.195833	0.00085906		0.195833	0.0108956		0.195833	0.00395005		0.195833	0.006128		0.195833	0.00601456
0.204167	0.000897608		0.204167	0.0144488		0.204167	0.00430232		0.204167	0.00753056		0.204167	0.007117
0.2125	0.000969196		0.2125	0.018645		0.2125	0.0047127		0.2125	0.00940458		0.2125	0.00826371
0.220833	0.000936156		0.220833	0.0241053		0.220833	0.004668		0.220833	0.0118952		0.220833	0.00974502
0.229167	0.001016		0.229167	0.030272		0.229167	0.00483161		0.229167	0.0145983		0.229167	0.0116417
0.2375	0.0010339		0.2375	0.0372545		0.2375	0.00493533		0.2375	0.0176654		0.2375	0.0134227
0.245833	0.00114541		0.245833	0.0449549		0.245833	0.00503278		0.245833	0.0207561		0.245833	0.0152549
0.254167	0.00109035		0.254167	0.0518656		0.254167	0.00518299		0.254167	0.0237903		0.254167	0.0172494
0.2625	0.00116056		0.2625	0.0581625		0.2625	0.00527865		0.2625	0.027052		0.2625	0.0195553
0.270833	0.00113715		0.270833	0.0637414		0.270833	0.00535554		0.270833	0.0297285		0.270833	0.021601
0.279167	0.00112752		0.279167	0.0671936		0.279167	0.00537521		0.279167	0.0320622		0.279167	0.0241987
0.2875	0.00102013		0.2875	0.0679781		0.2875	0.00535465		0.2875	0.0338067		0.2875	0.0264285
0.295833	0.000881088		0.295833	0.0665787		0.295833	0.00527061		0.295833	0.034952		0.295833	0.0285363
0.304167	0.000874204		0.304167	0.0627779		0.304167	0.00515438		0.304167	0.0358086		0.304167	0.0310852
0.3125	0.000802616		0.3125	0.0572084		0.3125	0.00516868		0.3125	0.0361679		0.3125	0.0330082
0.320833	0.000845293		0.320833	0.0502404		0.320833	0.00501848		0.320833	0.036375		0.320833	0.0344368
0.329167	0.000915505		0.329167	0.0425026		0.329167	0.00503815		0.329167	0.0360416		0.329167	0.036755
0.3375	0.000965066		0.3375	0.0350675		0.3375	0.00507033		0.3375	0.0360534		0.3375	0.0383668
0.345833	0.000993977		0.345833	0.02793		0.345833	0.00510967		0.345833	0.0365224		0.345833	0.0393388
0.354167	0.0011936		0.354167	0.0215863		0.354167	0.00525273		0.354167	0.0360769		0.354167	0.0407751
0.3625	0.00126932		0.3625	0.016382		0.3625	0.00560857		0.3625	0.0362557		0.3625	0.0414264
0.370833	0.00140148		0.370833	0.0123346		0.370833	0.00588395		0.370833	0.0363201		0.370833	0.0414614
0.379167	0.00148821		0.379167	0.00916953		0.379167	0.00638195		0.379167	0.0360683		0.379167	0.0407114
0.3875	0.00144966		0.3875	0.00672238		0.3875	0.00680306		0.3875	0.0356549		0.3875	0.0385275
0.395833	0.00149372		0.395833	0.00497442		0.395833	0.00752101		0.395833	0.033995		0.395833	0.0361976
0.404167	0.00148546		0.404167	0.00374876		0.404167	0.0083981		0.404167	0.0320331		0.404167	0.0328561
0.4125	0.0016603		0.4125	0.00282484		0.4125	0.00912499		0.4125	0.0300501		0.4125	0.0294827
0.420833	0.00179246		0.420833	0.00220889		0.420833	0.0102658		0.420833	0.0274975		0.420833	0.0258951
0.429167	0.00206505		0.429167	0.00168242		0.429167	0.0113808		0.429167	0.0246124		0.429167	0.0226258
0.4375	0.0022867		0.4375	0.00126311		0.4375	0.0128658		0.4375	0.0219728		0.4375	0.0195956
0.445833	0.00271347		0.445833	0.000957219		0.445833	0.0146442		0.445833	0.0187205		0.445833	0.016671
0.454167	0.00306178		0.454167	0.000666932		0.454167	0.0164645		0.454167	0.0162676		0.454167	0.01413
0.4625	0.00379005		0.4625	0.000523349		0.4625	0.0182679		0.4625	0.0135597		0.4625	0.0119196
0.470833	0.00434762		0.470833	0.000423465		0.470833	0.0206104		0.470833	0.0113468		0.470833	0.0101363
0.479167	0.00527414		0.479167	0.000294449		0.479167	0.0226757		0.479167	0.00918493		0.479167	0.00887238
0.4875	0.00611392		0.4875	0.000234102		0.4875	0.0256136		0.4875	0.0075839		0.4875	0.00761311
0.495833	0.00710652		0.495833	0.000185201		0.495833	0.0278891		0.495833	0.00629194		0.495833	0.00660693
0.504167	0.00845018		0.504167	0.000146704		0.504167	0.0310836		0.504167	0.00521727		0.504167	0.00606424
0.5125	0.0101229		0.5125	0.000106126		0.5125	0.0337372		0.5125	0.00412377		0.5125	0.005218
0.520833	0.0118947		0.520833	9.78028e-05		0.520833	0.0362353		0.520833	0.0033409		0.520833	0.00472345
0.529167	0.0140644		0.529167	6.34678e-05		0.529167	0.0386922		0.529167	0.00283337		0.529167	0.00441135
0.5375	0.0174387		0.5375	4.47396e-05		0.5375	0.0403946		0.5375	0.00242312		0.5375	0.00399211
0.545833	0.0205142		0.545833	3.53755e-05		0.545833	0.0413146		0.545833	0.00219249		0.545833	0.00371106
0.554167	0.024592		0.554167	1.76877e-05		0.554167	0.042088		0.554167	0.00187166		0.554167	0.0034797
0.5625	0.028941		0.5625	2.60114e-05		0.5625	0.0414675		0.5625	0.00174693		0.5625	0.00316915
0.570833	0.0338682		0.570833	2.39305e-05		0.570833	0.0400995		0.570833	0.00157671		0.570833	0.00296962
0.579167	0.0398197		0.579167	1.35259e-05		0.579167	0.0387754		0.579167	0.00148415		0.579167	0.00270488
0.5875	0.0440957		0.5875	1.1445e-05		0.5875	0.036297		0.5875	0.00146768		0.5875	0.00238036
0.595833	0.0496947		0.595833	7.28318e-06		0.595833	0.0330792		0.595833	0.00127235		0.595833	0.00222586
0.604167	0.0537656		0.604167	9.36409e-06		0.604167	0.0300438		0.604167	0.0012496		0.604167	0.00196888
0.6125	0.0564639		0.6125	4.16182e-06		0.6125	0.0263021		0.6125	0.00115469		0.6125	0.00181982
0.620833	0.057641		0.620833	9.36409e-06		0.620833	0.0223905		0.620833	0.00103937		0.620833	0.00159933
0.629167	0.0570243		0.629167	4.16182e-06		0.629167	0.0189983		0.629167	0.000917003		0.629167	0.00139669
0.6375	0.0549069		0.6375	1.04045e-06		0.6375	0.0153165		0.6375	0.000836206		0.6375	0.00130198
0.645833	0.0514197		0.645833	2.08091e-06		0.645833	0.0123946		0.645833	0.000746781		0.645833	0.00113506
0.654167	0.0471533		0.654167	3.12136e-06		0.654167	0.00961048		0.654167	0.000645589		0.654167	0.0010054
0.6625	0.0414442		0.6625	1.04045e-06		0.6625	0.00769178		0.6625	0.000558517		0.6625	0.000954161
0.670833	0.0357859		0.670833	0		0.670833	0.00605472		0.670833	0.000513804		0.670833	0.000866431
0.679167	0.0306742		0.679167	0		0.679167	0.0046224		0.679167	0.000538906		0.679167	0.000770161
0.6875	0.025239		0.6875	0		0.6875	0.0036094		0.6875	0.000461247		0.6875	0.000718144
0.695833	0.020773		0.695833	0		0.695833	0.00286285		0.695833	0.000403983		0.695833	0.00063352
0.704167	0.016804		0.704167	2.08091e-06		0.704167	0.0022048		0.704167	0.000378881		0.704167	0.000629638
0.7125	0.0132645		0.7125	1.04045e-06		0.7125	0.00185343		0.7125	0.000374959		0.7125	0.000615663
0.720833	0.010138		0.720833	0		0.720833	0.00148149		0.720833	0.000327893		0.720833	0.000544237
0.729167	0.00800138		0.729167	0		0.729167	0.00119717		0.729167	0.000287887		0.729167	0.000570634
0.7375	0.00601618		0.7375	0		0.7375	0.00102193		0.7375	0.000253372		0.7375	0.000513958
0.745833	0.0044316		0.745833	0		0.745833	0.000958455		0.745833	0.00023533		0.745833	0.000493773
0.754167	0.00324763		0.754167	0		0.754167	0.000766227		0.754167	0.000174929		0.754167	0.00049222
0.7625	0.00236517		0.7625	0		0.7625	0.000717947		0.7625	0.000174144		0.7625	0.000445638
0.770833	0.00181449		0.770833	0		0.770833	0.000683078		0.770833	0.000162378		0.770833	0.000439427
0.779167	0.00131612		0.779167	0		0.779167	0.000590987		0.779167	0.000154533		0.779167	0.000422346
0.7875	0.000885218		0.7875	0		0.7875	0.000609763		0.7875	0.000123156		0.7875	0.000416912
0.795833	0.000642919		0.795833	0		0.795833	0.000540025		0.795833	0.000123941		0.795833	0.00037033
0.804167	0.000552056		0.804167	0		0.804167	0.000515885		0.804167	0.000135707		0.804167	0.000356355
0.8125	0.000366202		0.8125	1.04045e-06		0.8125	0.000514991		0.8125	9.96231e-05		0.8125	0.000336946
0.820833	0.000265703		0.820833	0		0.820833	0.000470287		0.820833	0.000112958		0.820833	0.000307443
0.829167	0.000220272		0.829167	0		0.829167	0.000473863		0.829167	0.000133354		0.829167	0.000274836
0.8375	0.000143177		0.8375	0		0.8375	0.000455087		0.8375	0.000109821		0.8375	0.000274059
0.845833	0.000104629		0.845833	0		0.845833	0.000393396		0.845833	0.000116096		0.845833	0.000248439
0.854167	0.000100499		0.854167	0		0.854167	0.000354056		0.854167	0.000106683		0.854167	0.000217384
0.8625	0.000115643		0.8625	0		0.8625	0.000316505		0.8625	0.00011139		0.8625	0.000195646
0.870833	8.12253e-05		0.870833	0		0.870833	0.00028253		0.870833	0.000106683		0.870833	0.000186329
0.879167	8.53554e-05		0.879167	0		0.879167	0.00023872		0.879167	7.60901e-05		0.879167	0.000170026
0.8875	8.53554e-05		0.8875	0		0.8875	0.000218156		0.8875	6.27547e-05		0.8875	0.000148287
0.895833	7.84719e-05		0.895833	2.08091e-06		0.895833	0.000210109		0.895833	6.90302e-05		0.895833	0.000147511
0.904167	7.02117e-05		0.904167	1.04045e-06		0.904167	0.000157358		0.904167	6.43236e-05		0.904167	0.000145958
0.9125	9.08622e-05		0.9125	0		0.9125	0.000137688		0.9125	5.88325e-05		0.9125	0.000123443
0.920833	7.98486e-05		0.920833	1.04045e-06		0.920833	0.000135006		0.920833	5.64792e-05		0.920833	0.000109468
0.929167	8.2602e-05		0.929167	0		0.929167	0.000104607		0.929167	5.41259e-05		0.929167	0.000111798
0.9375	7.29651e-05		0.9375	0		0.9375	0.000103713		0.9375	4.00061e-05		0.9375	9.47174e-05
0.945833	5.78214e-05		0.945833	0		0.945833	8.67258e-05		0.945833	3.05929e-05		0.945833	9.08355e-05
0.954167	4.1301e-05		0.954167	0		0.954167	7.06324e-05		0.954167	2.98085e-05		0.954167	6.59916e-05
0.9625	4.26777e-05		0.9625	0		0.9625	5.90093e-05		0.9625	2.11797e-05		0.9625	6.6768e-05
0.970833	3.57942e-05		0.970833	0		0.970833	4.4704e-05		0.970833	2.11797e-05		0.970833	6.90971e-05
0.979167	3.71709e-05		0.979167	0		0.979167	3.48692e-05		0.979167	1.96108e-05		0.979167	4.42532e-05
0.9875	3.30408e-05		0.9875	0		0.9875	1.43053e-05		0.9875	1.8042e-05		0.9875	4.42532e-05
0.995833	3.16641e-05		0.995833	0		0.995833	1.60935e-05		0.995833	1.72575e-05		0.995833	4.81351e-05

## Sheet: Fig 3c
Figure 3. c Colocalization single molecule microscopy (CoSMoS) reveals that CST coexists with RPA on the same DNA molecule.
(v)						(vi)
DNA-RPA-CST overlap %						DNA-RPA overlap %							(v)			(vi)
CST (nM)	0	6.75	13.5	27		CST (nM)	0	6.75	13.5	27			DNA-RPA-CST overlap %	p value		DNA-RPA overlap %	p value
													CST 0 nM vs 6.75 nM	<0.0001		CST 0 nM vs 6.75 nM	0.753
percentage(%)	0	11.413	18.593	29.1139		percentage(%)	85.5072	85.5814	86.8996	89.2655			CST 0 nM vs 13.5 nM	<0.0001		CST 0 nM vs 13.5 nM	0.9939
	0	11.1111	15.1515	32.4841			86.9863	81.0811	87.3016	79.2929			CST 0 nM vs 27 nM	<0.0001		CST 0 nM vs 27 nM	0.9406
	0	11.282	14.9068	27.4854			87.5	82.6271	83.8542	84.6535
	0	8.74317	21.0811	27.2727			84.1727	87.9808	80.4348	89.4737
	0	12.3762	23.3333	33.8384			83.2117	84.8739	80.7175	89.5928
	0	13.2948	12.1053	28.4946			86.755	83.5749	84.8214	88.1517
	0	8.29016	18.7845	33.8624			84.5529	90.6103	83.0275	84.7534
	0	12.1387	18.5185	26.9231			86.1111	83.9806	83.6283	88.3495
	0	8.33333	21.7391	29.0698			85.6061	83.7209	85.9813	89.5833
	0	6.0241	21.5385	26.3158			80.6202	87.3684	90.6977	88.785
	0	2.43902	13.8365	20			81.8182	90.1099	85.9459	83.7438
	0	8.05369	15.2542	12.9032			83.5443	80.5405	86.3415	85.6354
	0	5.84795	15.7576	17.341			78.9474	88.601	83.7563	84.8039
	0	5.32544	14.1414	20.8791			82.1138	81.6425	89.1892	86.2559
	0	4.72973	10.2273	17.2414			79.1667	82.6816	86.6995	84.8781
	0	8.38323	15.1515	17.7143			88.5714	86.9792	84.1837	84.1346
	0	4.86111	14.2076	21.0526			92.7039	86.747	85.9155	85.0746
	0	3.94737	18.2927	21.2644			87.3786	87.8613	87.7005	84.8781
	0	6.25	12.9412	25.5435			89.8477	80	82.9268	94.359
	0	6.16438	8.16327	25			89.6825	83.4286	90.7407	86
	0	3.67647	5.88235	21.8085			85.6459	82.9268	91.2752	85.4545
	0	4.1958	12.8	23.913			86.2944	89.9371	83.3333	81.4159
	0		15.873	27.8106			93.2773		87.0968	80.0948
	0		23.4146	24.8408			90.3382		86.8644	80.102
	0		17.2589	24.3421			92.827		87.5556	83.0601
				25.6983						83.6449
				25.5952						80.3828
				40						83.3333
				35.0785						84.8889
				39.1813						88.601
				31.2775						89.0196
				35.7143						82.3529
				31.1475						91.0448

## Sheet: Fig 3d
Figure 3. d Single-molecule fluorescence photobleaching experiment showing four-step photobleaching.
Time (s)	Intensity
0.705	16248.1
2.133	17844.7
3.54	18051.9
4.96	16301.6
6.388	17175.7
7.825	16995.1
9.233	15675.8
10.674	16456.1
12.106	17641.2
13.566	18303.9
15.654	17018.9
17.068	16368
18.491	17433.7
19.908	16649.4
21.293	14434.4
22.7	13960
24.146	15406
25.578	15227.8
27.01	18165.4
28.43	19553.5
30.431	13557.4
31.883	13681.1
33.349	17781.9
34.769	16143.5
36.152	15088.5
37.711	15683
39.149	17696.5
40.572	15861.5
41.942	11193.1
43.364	11709.8
45.359	11882.2
46.721	12969.9
48.091	12832.3
49.456	12312.8
50.872	12459.9
52.222	11315.5
53.582	9961.69
54.97	9435.57
56.315	10861.7
57.673	11270.6
59.592	12273.1
60.998	11370.6
62.419	11663.7
63.803	10567.7
65.169	7501.42
66.567	10741.5
67.925	12349
69.311	12095.2
70.715	11575.8
72.031	11254.8
73.958	10105.9
75.376	7397.82
76.739	7582.59
78.128	6635.06
79.503	3906.29
80.897	6762.98
82.272	8218.68
83.625	5694.44
85.002	6676.63
86.378	7719.14
88.364	8519.11
89.67	10061.5
91.053	9780.2
92.424	8550.7
93.799	8422.74
95.174	8397.74
96.522	8174.06
97.927	8382.85
99.328	10072.3
100.719	9794.57
102.668	9066.68
104.031	6828.55
105.39	6911.88
106.749	8331.47
108.137	7816.39
109.573	7750.14
110.936	6505.65
112.278	6331.04
113.684	7154.16
115.058	6867.44
117.035	5739.74
118.445	4288.4
119.819	5701.86
121.208	8823.28
122.586	5707.67
123.938	2616.18
125.266	1365.15
126.63	2349.08
127.966	4628.16
129.343	2867.86
131.297	1855.08
132.671	3077.54
134.098	2682.18
135.497	2030.23
136.962	2602.6
138.37	2393.63
139.761	687.26
141.214	2079.3
142.601	3561.67
143.98	2750.86
145.935	2232.87
147.33	2853.81
148.715	3599.28
150.106	2944.67
151.489	3113.39
152.815	3241.42
154.193	3209.62
155.592	4693.34
156.976	5549.31
158.349	4356.45
160.326	4850.47
161.698	3501.02
163.067	2559.63
164.484	3008.57
165.865	2114.14
167.227	2434.26
168.6	2942.83
169.986	2750.11
171.336	3646.4
172.74	4182.9
174.733	3989.06
176.102	3959.38
177.485	1869.52
178.828	3622.23
180.239	7078.56
181.629	6174.22
183.012	2820.09
184.401	1199
185.791	1906.12
187.15	1106.86
189.13	2441.29
190.489	4315.36
191.884	4180.69
193.259	4763.1
194.683	5726.3
196.031	5153.44
197.368	4001.49
198.744	5017.35
200.107	4070.7
201.497	1748.37
203.456	3387.08
204.832	5408.31
206.19	4429.34
207.569	3738.95
208.94	5383.44
210.327	4764.88
211.717	2902.57
213.098	4040.79
214.486	4898.77
215.876	3782.77
217.875	3775.62
219.269	4432.84
220.598	2927.86
221.941	2624.88
223.314	2911.68
224.706	3602.93
226.124	2470.29
227.547	2004.75
228.882	3398.99
230.243	2987.53
232.257	3123.91
233.675	4687.23
235.017	4170.4
236.44	3938.98
237.841	4729.79
239.249	4130.36
240.674	4637.81
242.031	4702.38
243.466	3477.47
244.871	3668.39
246.846	4114.81
248.257	4342.98
249.672	4233.23
251.104	4092.49
252.503	4312.7
253.922	3881.24
255.3	4578.94
256.675	4370.42
258.084	3663.73
259.498	2675.56
261.424	2316.16
262.785	4417.85
264.146	5582.38
265.505	3528.53
266.844	2459.27
268.205	3662.13
269.547	3563.54
270.908	3305.02
272.266	4050.78
273.584	5478.08
275.573	5027.77
276.963	4604.53
278.343	5015.08
279.668	3499.94
281.071	4284.58
282.404	4992.2
283.787	4621.09
285.146	1937
286.508	193.979
287.856	2207.97
289.806	3684.25
291.155	4548.81
292.503	5005.58
293.883	2606.05
295.301	2092.47
296.703	5088.38
298.1	3455.81
299.532	3256.92
300.889	6104.87
302.245	3825.8
304.206	1575.63
305.597	2022.88
306.944	2050.32
308.331	2543.45
309.714	3796.99
311.025	4667.12
312.402	4261.78
313.805	2736.76
315.182	1908.2
316.56	3705.86
318.511	4602.96
319.897	3757.95
321.291	2949.99
322.683	2551.18
324.079	2190.2
325.479	2214.83
326.885	3904.61
328.23	4885.97
329.659	4536.27
331.045	4965.78
332.993	4655.19
334.34	4210.96
335.708	3233.82
337.08	548.934
338.475	-592.987
339.86	-689.376
341.244	-246.405
342.593	865.913
343.967	831.793
345.325	576.882
347.295	1150.15
348.665	1237.39
350.114	849.192
351.526	-10.7679
352.928	30.753
354.363	788.674
355.81	1112.64
357.174	1280.77
358.532	886.637
359.896	-151.863
361.88	362.365
363.325	1120.39
364.742	-38.3046
366.143	-702.714
367.559	-184.693
368.939	513.87
370.324	403.592
371.711	88.2538
373.067	510.735
374.417	324.292
376.425	292.738
377.863	828.828
379.29	416.185
380.661	383.589
382.067	1126.45
383.463	982.135
384.855	557.993
386.261	139.89
387.642	23.6193
389.088	382.174
391.063	-249.379
392.477	103.795
393.869	830.493
395.291	92.797
396.628	-10.5552
397.983	914.026
399.293	1058.53
400.674	736.447
402.064	827.257
403.435	312.478
405.403	881.569
406.802	343.342
408.193	-355.109
409.577	-27.7533
410.957	-223.441
412.35	-27.2728
413.731	-43.8495
415.112	249.598
416.511	-10.2718
417.909	107.203
419.89	59.2904
421.259	-250.204
422.623	293.383
424.001	564.434
425.355	597.149
426.721	406.914
428.093	437.913
429.436	821.321
430.855	391.269
432.221	528.386

## Sheet: Fig 3e
Figure 3. e Distribution of amounts of RPA molecules bound on ssDNA substrates based on the photobleaching experiments.
% of RPA on ssDNA												0 nM CST vs 100 nM CST
0 nM CST						100 nM CST						Number of RPA on ssDNA	p value
Number of RPA on ssDNA	1	2	3	4		Number of RPA on ssDNA	1	2	3	4		1	0.489
percentage(%)	10.9091	42.7273	44.5455	1.81818		percentage(%)	6.34921	42.8571	42.0635	8.73016		2	0.8676
	14.4578	49.3976	31.3253	4.81928			12.381	42.8571	38.0952	6.66667		3	0.9713
	10.929	38.2514	40.4372	10.3825			8.27586	42.7586	44.1379	4.82759		4	0.303
	14.0845	44.6009	36.1502	5.16432			12.3656	41.3978	36.0215	10.2151
	11.4286	46.5306	36.7347	5.30612			11.3514	47.027	34.5946	7.02703
							16.0839	46.8531	31.4685	5.59441

## Sheet: Fig 4a
Figure 4. a Affinity pulldown assay of CST and RAD51.

[truncated: 27 more sheets: Fig 4b, Fig 4c, Fig 5b, Fig 5c, Fig 5d, Fig 5e, Fig 6b, Fig 6c, Fig 6d, Fig 6e, Supplementary Fig 1a, Supplementary Fig 1b, Supplementary Fig 1c, Supplementary Fig 2a, Supplementary Fig 2b, Supplementary Fig 2c, Supplementary Fig 3a, Supplementary Fig 3b, Supplementary Fig 4a, Supplementary Fig 4b …]
